# Supplementary material for: Budgeting for a billion: applying health technology assessment (HTA) for universal health coverage in India
Source: Health Res Policy Syst. 2018 Nov 29;16:115. doi: 10.1186/s12961-018-0378-x (PMC6262968; doi:10.1186/s12961-018-0378-x)
Supplement: Supplementary file 2 — Summary of results. Tables summarising results of the data collected through the survey. (XLSX 15 kb) [file 12961_2018_378_MOESM2_ESM.xlsx]

## Sheet: Tables
Budgeting for a Billion: Applying Health Technology Assessment (HTA) for Universal Health Coverage in India Summary of results
General Information
Type of Organisation	Number	% Total
Government (Ministry and Civil Service)	4	0.102564
Public Organisation (incl. autonomous, research institutions)	16	0.410256
Academic Institutions (incl. autonomous public institutes for higher education)	13	0.333333
Other (incl. private sector and NGOs)	6	0.153846
Total	39	1
Region
North	25	0.657895
South, East & West	13	0.342105
Total	38	1
Level
National	24	0.585366
State	7	0.170732
Both or Other*	10	0.243902
Total	41	1
Perceived role of own organisation in HTA
Generator	20	0.487805
User	4	0.097561
Both or Other*	17	0.414634
Total	41	1
Allocation of healthcare resources
Basis for Allocation of Healthcare Resources	Number	% Total
Impact on health outcomes	23	0.560976
Expert opinion	29	0.707317
Advocacy groups	19	0.463415
Donors	13	0.317073
Political considerations	6	0.146341
Others	4	0.097561
Total	41	1
Attributes for decision making of resource allocation (Important or Very Important)	Number	% Total
Efficient allocation of health resources	39	0.95122
Transparency in decision making	37	0.925
Impact on government budget	33	0.825
Equity	38	0.926829
Financial protection	34	0.85
Improving quality of healthcare	34	0.85
Users & Generators of HTA
Users of HTA	Number	% Total
Government (Ministry and Civil Service)	22	0.564103
Public Organisation (incl. autonomous, research institutions)	10	0.25641
Academic Institutions (incl. autonomous public institutes for higher education)	5	0.128205
Other (incl. private sector and NGOs)	2	0.0512821
Total	39	1
Generators of HTA	Number	% Total
Government (Ministry and Civil Service)	3	0.075
Public Organisation (incl. autonomous, research institutions)	22	0.55
Academic Institutions (incl. autonomous public institutes for higher education)	4	0.1
Other (incl. private sector and NGOs)	11	0.275
Total	40	1
Level of use for main user and generator of HTA identified by respondents	Number	% Total
User: Government (Ministry and Civil Service)
National	9	0.409091
State	7	0.318182
Both or Other	6	0.272727
Total	22	1
Generator: Public Organisation (incl. autonomous, research institutions)	Number	% Total
National	13	0.590909
State	1	0.0454545
Both or Other	8	0.363636
Total	22	1
Criteria for allocation of resources for users of HTA (Important or Very Important)	Number	% Total
Safety	34	0.871795
Efficacy	33	0.846154
Cost Effectiveness	31	0.794872
Budget Impact	35	0.897436
Social and ethical considerations	31	0.815789
Criteria for allocation of resources for generators of HTA (Important or Very Important)	Number	% Total
Safety	33	0.846154
Efficacy	33	0.846154
Cost Effectiveness	32	0.820513
Budget Impact	31	0.815789
Social and ethical considerations	29	0.74359
Policy areas, technologies and research topic areas
Health policy areas for HTA (Important or Very Important)	Number	% Total
Registration of individual health technologies	26	0.65
Reimbursement of individual health technologies	37	0.925
Clinical guidelines or disease management pathways development	33	0.825
Design of basic package of health benefits	38	0.926829
Service delivery for Health	34	0.85
Reform of provider payment systems	34	0.85
Health technologies for HTA (Important or Very Important)	Number	% Total
Medicines	34	0.85
Vaccines	35	0.897436
Medical devices	40	0.97561
Screening programs	36	0.923077
Referral programs	30	0.75
Procedures by health professionals (e.g. surgeries)	33	0.825
Public health programs or initiatives	34	0.894737
Service delivery initiatives or incentives	30	0.833333
Topics proposed by respondents	Number	% Total
Diagnostics	6	0.15
Drugs & Devices	4	0.1
Health Promotion & Disease Prevention	13	0.325
Health services	4	0.1
Service delivery	8	0.2
Other	5	0.125
Total	40	1
Infrastructure & Training
Availability of local data (Not available or available with limitation)	Number	% Total
Pharmaceutical usage and pricing	29	0.725
Hospital level data (e.g. utilization rates)	32	0.780488
Health outcomes (e.g. mortality, QALYs)	33	0.804878
Costs of service delivery (eg. salaries of health professionals)	30	0.769231
Infrastructure for HTA (Available)	Number	% Total
Database of HTA studies	14	0.378378
Decision Criteria (threshold)	14	0.378378
Institutional processes	15	0.405405
Methodological guidelines for HTA	17	0.459459
Health management information systems (HMIS)	26	0.702703
Training needs for Users of HTA	Number	% Total
Introduction and Application of HTA	32	0.780488
Topic Selection Process for HTA	34	0.829268
Overview of Health Economics	30	0.731707
Institutional processes for HTA	33	0.804878
Using evidence for policy making	4	0.097561
Total	41	1
Training needs for Generators of HTA	Number	% Total
Introduction and Application of HTA	30	0.75
Topic Selection Process for HTA	31	0.775
Systematic Reviews	33	0.825
Meta-analysis	34	0.85
Measuring Health Outcomes	32	0.8
Costing Healthcare	36	0.9
Health Economic Evaluation & Economic Modelling	35	0.875
Total	40	1
Strengths of own organisation	Number	% Total
Data	4	0.105263
Human/Technical capacity	18	0.473684
Networks & Positioning	7	0.184211
Other	9	0.236842
Total	38	1
Areas of human/technical capacity identified as strengths	Number	% Total
Health economics	2	0.111111
Health policy	2	0.111111
Systematic Reviews or Reviews	6	0.333333
Meta Analyses	4	0.222222
Health research	2	0.111111
Epidemiology	2	0.111111
Other	11	0.611111
Total	18	1
Constraints faced by own organisation	Number	% Total
Data	3	0.103448
Engagement with stakeholders	3	0.103448
Finance	6	0.206897
Human/Technical capacity	10	0.344828
Policy environment	4	0.137931
Other	3	0.103448
Total	29	1
* Since number of respondents to “Other” was less than six, these have been combined to ensure anonymity. Note: Percentage calculated on total number of respondents to each question. For some questions, percentages do not add to 100% as respondents could choose more than one option or response was categorised in more than group.
